# Supplementary material for: On Pulchritia new genus, with a reappraisal of the genera of Trichotriidae (Rotifera, Monogononta)
Source: Zookeys. 2013 Oct 14;(342):1–12. doi: 10.3897/zookeys.342.5948 (PMC3817425; doi:10.3897/zookeys.342.5948)
Supplement: XML Treatment for Pulchritia [file zookeys.342.5948-treatment2.xml]

<!DOCTYPE tp:taxon-treatment
  PUBLIC "-//TaxonX//DTD Taxonomic Treatment Publishing DTD v0 20100105//EN" "tax-treatment-NSO.dtd">
<tp:taxon-treatment xmlns:tp="http://www.plazi.org/taxpub"><tp:treatment-meta><mixed-citation publication-type="journal"><person-group><name><surname>Luo</surname><given-names>Yongting</given-names></name><name><surname>Segers</surname><given-names>Hendrik</given-names></name></person-group><article-title>On <italic>Pulchritia</italic> new genus, with a reappraisal of the genera of Trichotriidae (Rotifera, Monogononta)</article-title><source>Zookeys</source><day>14</day><month>10</month><year>2013</year><volume>2013</volume><issue>342</issue><fpage>1</fpage><lpage>12</lpage><pub-id pub-id-type="doi">10.3897/zookeys.342.5948</pub-id></mixed-citation></tp:treatment-meta><tp:nomenclature><label>Genus</label><tp:taxon-name>
                        <tp:taxon-name-part taxon-name-part-type="genus">Pulchritia</tp:taxon-name-part>
                        <object-id xmlns:xlink="http://www.w3.org/1999/xlink" xlink:type="simple">http://zoobank.org/8D9FFA3E-E5D5-4D71-8D3B-479F4700FF26</object-id>
                        <object-id xmlns:xlink="http://www.w3.org/1999/xlink" xlink:type="simple">http://species-id.net/wiki/Pulchritia</object-id>
                    </tp:taxon-name><tp:taxon-status xmlns:xlink="http://www.w3.org/1999/xlink" xlink:type="simple">gen. n.</tp:taxon-status></tp:nomenclature><tp:treatment-sec sec-type="Type species"><title>Type species.</title><p><italic><tp:taxon-name>Monostyla dorsicornuta</tp:taxon-name></italic> Van Oye, 1926.</p></tp:treatment-sec><tp:treatment-sec sec-type="Diagnosis"><title>Diagnosis.</title><p>Body, including head and foot, loricate; head retractile, foot non-retractile, consisting of a short basal, squarish and an elongate, cylindrical foot pseudosegment terminating in two equal toes. Anal segment strongly reduced. Trunk lorica ventrally relatively flat, dorsally with a Y-shaped keel, pustulated, rounded elliptical.</p></tp:treatment-sec><tp:treatment-sec sec-type="Etymology"><title>Etymology.</title><p>The name <italic><tp:taxon-name>Pulchritia</tp:taxon-name></italic> is derived from the Latin adjective <italic>pulcher</italic>, meaning “pretty, beautiful, handsome”. It refers to the beauty of its type species, <italic><tp:taxon-name>Pulchritia dorsicornuta</tp:taxon-name></italic> comb. n.</p></tp:treatment-sec><tp:treatment-sec sec-type="Discussion"><title>Discussion.</title><p>We recognize this genus as containing two species, <italic><tp:taxon-name>Pulchritia dorsicornuta</tp:taxon-name></italic> comb. n. and <italic><tp:taxon-name>Pulchritia kostei</tp:taxon-name></italic> (José de Paggi, Branco &amp; Kozlowsky-Suzuki, 2000), comb. n.</p><p>The two share a number of features that clearly sets them apart from other <tp:taxon-name>Trichotriidae</tp:taxon-name>. Their rounded, dorso-ventrally flattened trunk shape reminds one only of <!--PageBreak--><italic><tp:taxon-name>Macrochaetus</tp:taxon-name></italic>, while the anal segment being reduced is as in certain <italic><tp:taxon-name>Trichotria</tp:taxon-name></italic> (e.g., <italic><tp:taxon-name>Trichotria buchneri</tp:taxon-name></italic> Koste, Shiel &amp; Tan, 1988, <italic><tp:taxon-name>Trichotria brevidactyla</tp:taxon-name></italic> Harring, 1913 (= <italic><tp:taxon-name>Trichotria curta</tp:taxon-name></italic> (Skorikov, 1914))). The peculiar keel formation of the dorsal lorica is somewhat similar to <italic><tp:taxon-name>Trichotria buchneri</tp:taxon-name></italic> only. The unique foot structure of the two species, however, can be considered synapomorphic and is superficially and probably functionally similar to the foot consisting of a single short foot pseudosegment and elongated, fused toes bearing terminal (pseudo)claws of some <italic><tp:taxon-name>Lecane</tp:taxon-name></italic> species.</p><!--PageBreak--></tp:treatment-sec></tp:taxon-treatment>
