# Supplementary material for: On Pulchritia new genus, with a reappraisal of the genera of Trichotriidae (Rotifera, Monogononta)
Source: Zookeys. 2013 Oct 14;(342):1–12. doi: 10.3897/zookeys.342.5948 (PMC3817425; doi:10.3897/zookeys.342.5948)
Supplement: XML Treatment for Pulchritia dorsicornuta [file zookeys.342.5948-treatment3.xml]

<!DOCTYPE tp:taxon-treatment
  PUBLIC "-//TaxonX//DTD Taxonomic Treatment Publishing DTD v0 20100105//EN" "tax-treatment-NSO.dtd">
<tp:taxon-treatment xmlns:tp="http://www.plazi.org/taxpub"><tp:treatment-meta><mixed-citation publication-type="journal"><person-group><name><surname>Luo</surname><given-names>Yongting</given-names></name><name><surname>Segers</surname><given-names>Hendrik</given-names></name></person-group><article-title>On <italic>Pulchritia</italic> new genus, with a reappraisal of the genera of Trichotriidae (Rotifera, Monogononta)</article-title><source>Zookeys</source><day>14</day><month>10</month><year>2013</year><volume>2013</volume><issue>342</issue><fpage>1</fpage><lpage>12</lpage><pub-id pub-id-type="doi">10.3897/zookeys.342.5948</pub-id></mixed-citation></tp:treatment-meta><tp:nomenclature><label>Redescription of</label><tp:taxon-name>
                        <tp:taxon-name-part taxon-name-part-type="genus">Pulchritia</tp:taxon-name-part>
                        <tp:taxon-name-part taxon-name-part-type="species">dorsicornuta</tp:taxon-name-part>
                        <object-id xmlns:xlink="http://www.w3.org/1999/xlink" xlink:type="simple">http://species-id.net/wiki/Pulchritia_dorsicornuta</object-id>
                    </tp:taxon-name><tp:taxon-authority>(Van Oye, 1926)</tp:taxon-authority><tp:taxon-status xmlns:xlink="http://www.w3.org/1999/xlink" xlink:type="simple">comb. n.</tp:taxon-status></tp:nomenclature><tp:treatment-sec sec-type="Material examined"><title>Material examined.</title><p>Type material: Neotype (labelled: “<italic><tp:taxon-name>Pulchritia dorsicornuta</tp:taxon-name></italic> (Van Oye, 1926) Neotype. Lohulu River near Bomane, DR Congo, 24 May 2010 (KM-048)”) in Royal Belgian Institute of Natural Sciences, Brussels Belgium (IG32450, RIR 212).</p><p>Other material: Abundant specimens of the species were found in two localities: Lulu River near Basoko (sample KM-028: <named-content xmlns:xlink="http://www.w3.org/1999/xlink" content-type="dwc:verbatimCoordinates" xlink:type="simple">1.2958°N, 23.6497°E</named-content> (DD, GPS waypoint Mac 079), altitude. ca. 350 m asl., water temp. 25.8° C, conductivity 16.5 µS/cm), and Lohulu River near Bomane (samples KM-048, KM-049: <named-content xmlns:xlink="http://www.w3.org/1999/xlink" content-type="dwc:verbatimCoordinates" xlink:type="simple">1.2486°N, 23.7280°E</named-content> (DD, GPS waypoint Mac 089), altitude. ca. 410 m asl., water temp. 24.3° C, conductivity 30.4 µS/cm, oxygen 0.45 mg/l), both in Orientale province, DR Congo. All samples are from running water. One permanent trophi preparation, and nine permanent slides containing one, three slides containing two, and three slides containing three specimens. Deposited in RBINS and in the CSB-UK.</p></tp:treatment-sec><tp:treatment-sec sec-type="Diagnosis"><title>Diagnosis.</title><p><italic><tp:taxon-name>Pulchritia dorsicornuta</tp:taxon-name></italic> comb. n. is unmistakable by the large, S-shaped antero-lateral projections of its ventral lorica. These are completely absent in its closest relative <italic><tp:taxon-name>Pulchritia kostei</tp:taxon-name></italic> comb. n.</p></tp:treatment-sec><tp:treatment-sec sec-type="Description"><title>Description.</title><p>Female (<xref ref-type="fig" rid="F1">Figs 1</xref>, <xref ref-type="fig" rid="F2">2a–b</xref>; male unknown): Body: Head largely retracted in trunk lorica, with two lateral stiffened elements protruding from the head aperture. A pigmented spot (eye?) present. Trunk loricate, elliptic in outline, longer than wide, dorso-ventrally compressed. Ventral and dorsal plates fused laterally and caudally, leaving a broad head aperture and a smaller foot aperture. Dorsal plate medially with two semi-longitudinal ridges forming a Y-shaped double dorsal keel, fused to a single dorsal keel terminally. Posterior of dorsal lorica with a weakly protruding rounded margin bearing two pairs of short ridges over the foot aperture. Openings of the lateral antennae in posterior third of body, about halfway between dorsal keel and lateral margin of lorica. Dorsal head aperture margin concave. Ventral plate flat, with two protruding, weakly S-shaped and diverging spines antero-laterally, these separated by a shallow U-shaped sinus. Posterior of ventral plate with a well-defined foot aperture, with rounded anterior and diverging lateral margins. Anal segment indistinct, poorly developed (also in poorly contracted specimens). Foot subterminally, consisting of a short, bilaterally constricted first and an elongate, parallel-sided second foot pseudosegment. Two long, equal toes, these mostly parallel-sided, terminating in a sharp tip.</p><p>Trophi (<xref ref-type="fig" rid="F2">Figs 2c–e</xref>) malleate, almost symmetrical. Fulcrum short, with a small basal plate; rami relatively flat, triangular, with rounded postero-lateral corners and short, curved alulae, inner margins with asymmetrical, protruding teeth-shaped structures. Left uncus with two large frontal and three minor dorsal webbed teeth, right with a single large frontal and four minor teeth, all minor teeth gradually reduced in size from frontal to dorsal. Manubria symmetrical, with elongate and weakly procurved shaft. Head broad, with clear ventral, median and dorsal chambers, anterior chamber with an additional rounded triangular apophysis, dorsal chamber with a recurved hook.</p><!--PageBreak--></tp:treatment-sec><tp:treatment-sec sec-type="Measurements"><title>Measurements</title><p>(in µm. N=12; range, mean).Total length (incl. foot): 180–205, 192; lorica width 92–122, 106; antero-lateral spine length 20–32, 27; head aperture width 37–58, 47; foot aperture width 29–40, 33; length 23–34, 28; first foot pseudosegment length 9–14, 11; second foot pseudosegment length 46–54, 48; toe length 26–32, 29.</p></tp:treatment-sec><tp:treatment-sec sec-type="Distribution"><title>Distribution.</title><!--PageBreak--><p><italic><tp:taxon-name>Pulchritia dorsicornuta</tp:taxon-name></italic> comb. n. is only known from the two localities cited above, and from Ruki River near Eala (<xref ref-type="bibr" rid="B35">Van Oye 1926</xref>), near Mbandaka, Equator province, DR Congo. Its close relative <italic><tp:taxon-name>Pulchritia kostei</tp:taxon-name></italic> co<italic>m</italic> b. n. is known only from a coastal lagoon, State of Rio de Janeiro, Brazil. We hypothesize that the two represent a vicariant species pair. This is remarkable as there are few examples of such vicariant sister-taxa, possibly originating from allopatric speciation, in rotifers, and patters are blurred by their purportedly superb dispersal potential (<xref ref-type="bibr" rid="B26">Segers 2008</xref>, <xref ref-type="bibr" rid="B27">Segers and De Smet 2008</xref>). Some have been identified before in the genus <italic><tp:taxon-name>Lecane</tp:taxon-name></italic> (see <xref ref-type="bibr" rid="B24">Segers 1996</xref>), but the most notorious example of such a vicariant species-pair is <italic><tp:taxon-name>Kellicottia longispina</tp:taxon-name></italic> (Kellicott) and <italic><tp:taxon-name>Kellicottia bostoniensis</tp:taxon-name></italic> (Rousselet), in which the former is hypothesized to be of Palaearctic, the latter of Nearctic origin (<xref ref-type="bibr" rid="B21">Pejler 1977</xref>).</p></tp:treatment-sec><tp:treatment-sec sec-type="Comments"><title>Comments.</title><p>The main feature distinguishing <italic><tp:taxon-name>Pulchritia dorsicornuta</tp:taxon-name></italic> comb. n. and <italic><tp:taxon-name>Pulchritia kostei</tp:taxon-name></italic> comb. n. is the presence of well-developed antero-lateral spines in the former. As we observed only negligible variability of the antero-lateral spines of <italic><tp:taxon-name>Pulchritia dorsicornuta</tp:taxon-name></italic> comb. n., and as there are no indications at all of such spines in <italic><tp:taxon-name>Pulchritia kostei</tp:taxon-name></italic> comb. n., we can neither exclude nor confirm the possibility that this feature results from phenotypic plasticity and as such would not be taxonomically relevant. Examples of such environmentally induced spine development are common in rotifers, including <tp:taxon-name>Trichotriidae</tp:taxon-name> (<xref ref-type="bibr" rid="B8">Gilbert 2011a</xref>, <xref ref-type="bibr" rid="B9">2011b</xref>, <xref ref-type="bibr" rid="B15">Koste 1978</xref>, <xref ref-type="bibr" rid="B20">Luo et al. 2012</xref>, <xref ref-type="bibr" rid="B36">Wallace et al. 2006</xref>). We prefer to remain cautious and treat the two as separate taxa, pending proof to the contrary.</p></tp:treatment-sec><tp:treatment-sec><!--Section generated to contain objects referenced in tp:taxon-treatment.--><fig id="F1" position="float" orientation="portrait"><label>Figure 1.</label><caption><p><italic><tp:taxon-name>Pulchritia dorsicornuta</tp:taxon-name></italic> gen. n., comb. n., compound photomicrograph.</p></caption><graphic xmlns:xlink="http://www.w3.org/1999/xlink" xlink:href="ZooKeys-342-001-g001.jpg" position="float" orientation="portrait" xlink:type="simple"/></fig><fig id="F2" position="float" orientation="portrait"><label>Figures 2.</label><caption><p><italic><tp:taxon-name>Pulchritia dorsicornuta</tp:taxon-name></italic> gen. n., comb. n., <bold>a</bold> habitus, dorsal <bold>b</bold> habitus, ventral <bold>c–e</bold> trophi <bold>c</bold> unci and incus, frontal <bold>d</bold> incus, caudal <bold>e</bold> left manubrium, external. Scale bars: <bold>a–b</bold>= 100µm, <bold>c–e</bold>= 25µm.</p></caption><graphic xmlns:xlink="http://www.w3.org/1999/xlink" xlink:href="ZooKeys-342-001-g002.jpg" position="float" orientation="portrait" xlink:type="simple"/></fig></tp:treatment-sec><ref-list><ref id="B35"><mixed-citation xmlns:xlink="http://www.w3.org/1999/xlink" xlink:type="simple"><person-group><name name-style="western"><surname>Van Oye</surname><given-names>P</given-names></name></person-group> (<year>1926</year>) <article-title>Rotateurs nouveaux du Congo Belge.</article-title><source>Bulletin de la Société zoologique de France</source><volume>51</volume>: <fpage>49</fpage>-<lpage>54</lpage>.</mixed-citation></ref><ref id="B26"><mixed-citation xmlns:xlink="http://www.w3.org/1999/xlink" xlink:type="simple"><person-group><name name-style="western"><surname>Segers</surname><given-names>H</given-names></name></person-group> (<year>2008</year>) <article-title>Global diversity of rotifers (Rotifera) in freshwater.</article-title><source>Hydrobiologia</source><volume>595</volume>: <fpage>49</fpage>-<lpage>59</lpage>. doi: <ext-link ext-link-type="uri" xlink:href="http://dx.doi.org/10.1007/s10750-007-9003-7" xlink:type="simple">10.1007/s10750-007-9003-7</ext-link></mixed-citation></ref><ref id="B27"><mixed-citation xmlns:xlink="http://www.w3.org/1999/xlink" xlink:type="simple"><person-group><name name-style="western"><surname>Segers</surname><given-names>H</given-names></name><name name-style="western"><surname>De Smet</surname><given-names>WH</given-names></name></person-group> (<year>2008</year>) <article-title>Diversity and endemism in Rotifera: a review, and <italic>Keratella</italic> Bory de St Vincent.</article-title> In: <person-group><name name-style="western"><surname>Foissner</surname><given-names>W</given-names></name></person-group> (<role>Ed</role>)  <issue-title>Protist diversity and geographic distribution.</issue-title><source>Biodiversity and Conservation</source><volume>17</volume>: <fpage>303</fpage>–<lpage>316</lpage>.</mixed-citation></ref><ref id="B24"><mixed-citation xmlns:xlink="http://www.w3.org/1999/xlink" xlink:type="simple"><person-group><name name-style="western"><surname>Segers</surname><given-names>H</given-names></name></person-group> (<year>1996</year>) <article-title>The biogeography of littoral <italic>Lecane</italic> Rotifera.</article-title><source>Hydrobiologia</source><volume>323</volume>: <fpage>169</fpage>-<lpage>197</lpage>. doi: <ext-link ext-link-type="uri" xlink:href="http://dx.doi.org/10.1007/BF00007845" xlink:type="simple">10.1007/BF00007845</ext-link></mixed-citation></ref><ref id="B21"><mixed-citation xmlns:xlink="http://www.w3.org/1999/xlink" xlink:type="simple"><person-group><name name-style="western"><surname>Pejler</surname><given-names>B</given-names></name></person-group> (<year>1977</year>) <article-title>On the global distribution of the family Brachionidae (Rotatoria).</article-title><source>Archiv für Hdyrobiologie</source><volume>38</volume>: <fpage>165</fpage>-<lpage>213</lpage>.</mixed-citation></ref><ref id="B8"><mixed-citation xmlns:xlink="http://www.w3.org/1999/xlink" xlink:type="simple"><person-group><name name-style="western"><surname>Gilbert</surname><given-names>JJ</given-names></name></person-group> (<year>2011a</year>) <article-title>Induction of different defences by two enemies in the rotifer <italic>Keratella tropica</italic>: response priority and sensitivity to enemy density.</article-title><source>Freshwater Biology</source><volume>56</volume>: <fpage>926</fpage>-<lpage>938</lpage>. doi: <ext-link ext-link-type="uri" xlink:href="http://dx.doi.org/10.1111/j.1365-2427.2010.02538.x" xlink:type="simple">10.1111/j.1365-2427.2010.02538.x</ext-link></mixed-citation></ref><ref id="B9"><mixed-citation xmlns:xlink="http://www.w3.org/1999/xlink" xlink:type="simple"><person-group><name name-style="western"><surname>Gilbert</surname><given-names>JJ</given-names></name></person-group> (<year>2011b</year>) <article-title>Temperature, kairomones, and phenotypic plasticity in the rotifer <italic>Keratella tropica</italic> (Apstein, 1907).</article-title><source>Hydrobiologia</source><volume>678</volume>: <fpage>179</fpage>-<lpage>190</lpage>. doi: <ext-link ext-link-type="uri" xlink:href="http://dx.doi.org/10.1007/s10750-011-0847-5" xlink:type="simple">10.1007/s10750-011-0847-5</ext-link></mixed-citation></ref><ref id="B15"><mixed-citation xmlns:xlink="http://www.w3.org/1999/xlink" xlink:type="simple"><person-group><name name-style="western"><surname>Koste</surname><given-names>W</given-names></name></person-group> (<year>1978</year>) <article-title>Rotatoria. Die Rädertiere Mitteleuropas.</article-title><publisher-name>Borntraeger</publisher-name>, <publisher-loc>Berlin</publisher-loc>, <comment>2 vols</comment>, <lpage>673</lpage> pp., <comment>234 plates</comment>.</mixed-citation></ref><ref id="B20"><mixed-citation xmlns:xlink="http://www.w3.org/1999/xlink" xlink:type="simple"><person-group><name name-style="western"><surname>Luo</surname><given-names>Y</given-names></name><name name-style="western"><surname>Wang</surname><given-names>Q</given-names></name><name name-style="western"><surname>Segers</surname><given-names>H</given-names></name></person-group> (<year>2012</year>) <article-title>A peculiar case of intraspecific variability in the Chinese <italic>Notholca dongtingensis</italic> (Rotifera: Monogononta: Brachionidae).</article-title><source>Zootaxa</source><volume>3532</volume>: <fpage>37</fpage>-<lpage>44</lpage>.</mixed-citation></ref><ref id="B36"><mixed-citation xmlns:xlink="http://www.w3.org/1999/xlink" xlink:type="simple"><person-group><name name-style="western"><surname>Wallace</surname><given-names>RL</given-names></name><name name-style="western"><surname>Snell</surname><given-names>T</given-names></name><name name-style="western"><surname>Ricci</surname><given-names>C</given-names></name><name name-style="western"><surname>Nogrady</surname><given-names>T</given-names></name></person-group> (<year>2006</year>) <article-title>Rotifera: Volume 1: Biology, Ecology and Systematics (2nd Edition). Guides to the Identification of the Microinvertebrates of the Continental Waters of the World 23.</article-title><publisher-name>Kenobi Productions, Gent, Belgium and Backhuys Publishers</publisher-name>, <publisher-loc>Leiden, The Netherlands</publisher-loc>, <lpage>299</lpage> pp.</mixed-citation></ref></ref-list></tp:taxon-treatment>
