# Supplementary material for: On Pulchritia new genus, with a reappraisal of the genera of Trichotriidae (Rotifera, Monogononta)
Source: Zookeys. 2013 Oct 14;(342):1–12. doi: 10.3897/zookeys.342.5948 (PMC3817425; doi:10.3897/zookeys.342.5948)
Supplement: XML Treatment for Macrochaetus [file zookeys.342.5948-treatment4.xml]

<!DOCTYPE tp:taxon-treatment
  PUBLIC "-//TaxonX//DTD Taxonomic Treatment Publishing DTD v0 20100105//EN" "tax-treatment-NSO.dtd">
<tp:taxon-treatment xmlns:tp="http://www.plazi.org/taxpub"><tp:treatment-meta><mixed-citation publication-type="journal"><person-group><name><surname>Luo</surname><given-names>Yongting</given-names></name><name><surname>Segers</surname><given-names>Hendrik</given-names></name></person-group><article-title>On <italic>Pulchritia</italic> new genus, with a reappraisal of the genera of Trichotriidae (Rotifera, Monogononta)</article-title><source>Zookeys</source><day>14</day><month>10</month><year>2013</year><volume>2013</volume><issue>342</issue><fpage>1</fpage><lpage>12</lpage><pub-id pub-id-type="doi">10.3897/zookeys.342.5948</pub-id></mixed-citation></tp:treatment-meta><tp:nomenclature><label>Genus</label><tp:taxon-name>
                        <tp:taxon-name-part taxon-name-part-type="genus">Macrochaetus</tp:taxon-name-part>
                        <object-id xmlns:xlink="http://www.w3.org/1999/xlink" xlink:type="simple">http://species-id.net/wiki/Macrochaetus</object-id>
                    </tp:taxon-name><tp:taxon-authority>Perty, 1850</tp:taxon-authority></tp:nomenclature><tp:treatment-sec sec-type="Type species"><title>Type species.</title><p><italic><tp:taxon-name>Macrochaetus subquadratus</tp:taxon-name></italic> Perty, 1850.</p></tp:treatment-sec><tp:treatment-sec sec-type="Emended diagnosis"><title>Emended diagnosis.</title><p>Body, including head and foot, loricate; head retractable, foot not retractable, inserted on a large, relatively soft and broad anal segment covering an equally soft and relatively broad first foot pseudosegment, and a stiff, cylindrical terminal foot pseudosegment. Trunk lorica dorso-ventrally compressed, relatively wide, pustulated, circular or with angular corners in the anterior third, head and neck lorica plates with spinulets.</p></tp:treatment-sec><tp:treatment-sec sec-type="Discussion"><title>Discussion.</title><p>Most species of <italic><tp:taxon-name>Macrochaetus</tp:taxon-name></italic> are readily identified as belonging to this genus by the presence of long, conspicuous dorsal spines. However, three species of <italic><tp:taxon-name>Macrochaetus</tp:taxon-name></italic> (<italic><tp:taxon-name>Macrochaetus aspinus</tp:taxon-name></italic> Segers &amp; Sarma, 1993, <italic><tp:taxon-name>Macrochaetus danneelae</tp:taxon-name></italic> Koste &amp; Shiel, 1983, and <italic><tp:taxon-name>Macrochaetus paggiensae</tp:taxon-name></italic> Koste, 2000) lack these dorsal spines and their presence can therefore not be confirmed as generally diagnostic for the genus. On the other hand, small lorica spinulets are present dorsally, ventrally and marginally on the trunk lorica, and on the lorica of the head and neck regions. In particular the spinulets on the head and neck lorica appear to be synapomorphic for the genus. The foot consist of a large, relatively soft anal segment covering a relatively poorly sclerotized first foot pseudosegment and a terminal cylindrical foot pseudosegment bearing two separate toes. There are 14 species in this genus, several of which are endemic to South America (<xref ref-type="bibr" rid="B25">Segers 2007</xref>, <xref ref-type="bibr" rid="B27">Segers and De Smet 2008</xref>).</p><!--PageBreak--></tp:treatment-sec><ref-list><ref id="B25"><mixed-citation xmlns:xlink="http://www.w3.org/1999/xlink" xlink:type="simple"><person-group><name name-style="western"><surname>Segers</surname><given-names>H</given-names></name></person-group> (<year>2007</year>) <article-title>Annotated checklist of the rotifers (Phylum Rotifera) with notes on nomenclature, taxonomy and distribution.</article-title><source>Zootaxa</source><volume>1564</volume>: <fpage>1</fpage>-<lpage>104</lpage>.</mixed-citation></ref><ref id="B27"><mixed-citation xmlns:xlink="http://www.w3.org/1999/xlink" xlink:type="simple"><person-group><name name-style="western"><surname>Segers</surname><given-names>H</given-names></name><name name-style="western"><surname>De Smet</surname><given-names>WH</given-names></name></person-group> (<year>2008</year>) <article-title>Diversity and endemism in Rotifera: a review, and <italic>Keratella</italic> Bory de St Vincent.</article-title> In: <person-group><name name-style="western"><surname>Foissner</surname><given-names>W</given-names></name></person-group> (<role>Ed</role>)  <issue-title>Protist diversity and geographic distribution.</issue-title><source>Biodiversity and Conservation</source><volume>17</volume>: <fpage>303</fpage>–<lpage>316</lpage>.</mixed-citation></ref></ref-list></tp:taxon-treatment>
