# Supplementary material for: On Pulchritia new genus, with a reappraisal of the genera of Trichotriidae (Rotifera, Monogononta)
Source: Zookeys. 2013 Oct 14;(342):1–12. doi: 10.3897/zookeys.342.5948 (PMC3817425; doi:10.3897/zookeys.342.5948)
Supplement: XML Treatment for Trichotria [file zookeys.342.5948-treatment5.xml]

<!DOCTYPE tp:taxon-treatment
  PUBLIC "-//TaxonX//DTD Taxonomic Treatment Publishing DTD v0 20100105//EN" "tax-treatment-NSO.dtd">
<tp:taxon-treatment xmlns:tp="http://www.plazi.org/taxpub"><tp:treatment-meta><mixed-citation publication-type="journal"><person-group><name><surname>Luo</surname><given-names>Yongting</given-names></name><name><surname>Segers</surname><given-names>Hendrik</given-names></name></person-group><article-title>On <italic>Pulchritia</italic> new genus, with a reappraisal of the genera of Trichotriidae (Rotifera, Monogononta)</article-title><source>Zookeys</source><day>14</day><month>10</month><year>2013</year><volume>2013</volume><issue>342</issue><fpage>1</fpage><lpage>12</lpage><pub-id pub-id-type="doi">10.3897/zookeys.342.5948</pub-id></mixed-citation></tp:treatment-meta><tp:nomenclature><label>Genus</label><tp:taxon-name>
                        <tp:taxon-name-part taxon-name-part-type="genus">Trichotria</tp:taxon-name-part>
                        <object-id xmlns:xlink="http://www.w3.org/1999/xlink" xlink:type="simple">http://species-id.net/wiki/Trichotria</object-id>
                    </tp:taxon-name><tp:taxon-authority>Bory de St Vincent, 1827</tp:taxon-authority></tp:nomenclature><tp:treatment-sec sec-type="Type species"><title>Type species.</title><p><italic><tp:taxon-name>Trichotria pocillum</tp:taxon-name></italic> (Müller, 1776).</p></tp:treatment-sec><tp:treatment-sec sec-type="Emended diagnosis"><title>Emended diagnosis.</title><p>Body, including head and foot, loricate; head retractable, foot only partly retractable. Trunk lorica hexagonal in cross section, facetted, granulated, longer than wide, with parallel lateral margins in anterior part of the trunk. Head aperture nearly as wide as the trunk.</p></tp:treatment-sec><tp:treatment-sec sec-type="Discussion"><title>Discussion.</title><p>In comparison with <italic><tp:taxon-name>Wolga</tp:taxon-name></italic>, the anal segment is clearly discernible in almost all species but it is relatively weakly sclerotized; the two foot pseudosegments are cylindrical and strongly sclerotized. Retraction of the foot is not possible in those species in which the foot is situated terminally. Spines on the first foot pseudosegment and on the trunk lorica are present in most, but not all species (e.g., <italic><tp:taxon-name>Trichotria pseudocurta</tp:taxon-name></italic> Koste, Shiel &amp; Tan, 1988). There are seven species in the genus (<xref ref-type="bibr" rid="B25">Segers 2007</xref>), most are cosmopolitan, one (<italic><tp:taxon-name>Trichotria brevidactyla</tp:taxon-name></italic>) is Holarctic, two are Australian. Regarding the latter, however, the attribution of <italic><tp:taxon-name>Trichotria buchneri</tp:taxon-name></italic> to <italic><tp:taxon-name>Trichotria</tp:taxon-name></italic> was considered uncertain by <xref ref-type="bibr" rid="B18">Koste and Shiel (1989)</xref> in view of this species’ peculiar triangular cross section, and foot consisting of two cylindrical pseudosegments only (apparently without, a reduced, or completely retracted anal segment in the preserved material examined?). A re-examination of the species is in order.</p></tp:treatment-sec><ref-list><ref id="B25"><mixed-citation xmlns:xlink="http://www.w3.org/1999/xlink" xlink:type="simple"><person-group><name name-style="western"><surname>Segers</surname><given-names>H</given-names></name></person-group> (<year>2007</year>) <article-title>Annotated checklist of the rotifers (Phylum Rotifera) with notes on nomenclature, taxonomy and distribution.</article-title><source>Zootaxa</source><volume>1564</volume>: <fpage>1</fpage>-<lpage>104</lpage>.</mixed-citation></ref><ref id="B18"><mixed-citation xmlns:xlink="http://www.w3.org/1999/xlink" xlink:type="simple"><person-group><name name-style="western"><surname>Koste</surname><given-names>W</given-names></name><name name-style="western"><surname>Shiel</surname><given-names>RJ</given-names></name></person-group> (<year>1989</year>) <article-title>Rotifera from Australian inland waters. III. Euchlanidae, Mytilinidae and Trichotriidae (Rotifera: Monogononta).</article-title><source>Transactions of the Royal Society of South Australia</source><volume>113</volume>: <fpage>85</fpage>-<lpage>114</lpage>.</mixed-citation></ref></ref-list></tp:taxon-treatment>
