# Supplementary material for: On Pulchritia new genus, with a reappraisal of the genera of Trichotriidae (Rotifera, Monogononta)
Source: Zookeys. 2013 Oct 14;(342):1–12. doi: 10.3897/zookeys.342.5948 (PMC3817425; doi:10.3897/zookeys.342.5948)
Supplement: XML Treatment for Wolga [file zookeys.342.5948-treatment6.xml]

<!DOCTYPE tp:taxon-treatment
  PUBLIC "-//TaxonX//DTD Taxonomic Treatment Publishing DTD v0 20100105//EN" "tax-treatment-NSO.dtd">
<tp:taxon-treatment xmlns:tp="http://www.plazi.org/taxpub"><tp:treatment-meta><mixed-citation publication-type="journal"><person-group><name><surname>Luo</surname><given-names>Yongting</given-names></name><name><surname>Segers</surname><given-names>Hendrik</given-names></name></person-group><article-title>On <italic>Pulchritia</italic> new genus, with a reappraisal of the genera of Trichotriidae (Rotifera, Monogononta)</article-title><source>Zookeys</source><day>14</day><month>10</month><year>2013</year><volume>2013</volume><issue>342</issue><fpage>1</fpage><lpage>12</lpage><pub-id pub-id-type="doi">10.3897/zookeys.342.5948</pub-id></mixed-citation></tp:treatment-meta><tp:nomenclature><label>Genus</label><tp:taxon-name>
                        <tp:taxon-name-part taxon-name-part-type="genus">Wolga</tp:taxon-name-part>
                        <object-id xmlns:xlink="http://www.w3.org/1999/xlink" xlink:type="simple">http://species-id.net/wiki/Wolga</object-id>
                    </tp:taxon-name><tp:taxon-authority>Skorikov, 1903</tp:taxon-authority></tp:nomenclature><tp:treatment-sec sec-type="Type species"><title>Type species.</title><p><italic><tp:taxon-name>Wolga spinifera</tp:taxon-name></italic> (Western, 1894).</p></tp:treatment-sec><tp:treatment-sec sec-type="Emended diagnosis"><title>Emended diagnosis.</title><p>Tegument of head, and anterior part of trunk loricate, both head and foot entirely retractable. Anal segment relatively large, annulated; foot pseudosegments short, only the distal one sclerotized. Trunk lorica box-shaped, dorso-ventrally compressed, longer than wide, with relatively flat ventral and dorsal parts; facetted. No marginal spines or spinulets.</p></tp:treatment-sec><tp:treatment-sec sec-type="Discussion"><title>Discussion.</title><p>The published generic diagnosis refers to absence of an anal segment (<xref ref-type="bibr" rid="B15">Koste 1978</xref>; <xref ref-type="bibr" rid="B18">Koste and Shiel 1989</xref>). This does not appear to be correct; the illustration of a non-contracted animal by <xref ref-type="bibr" rid="B37">Western (1894</xref>, reproduced by <xref ref-type="bibr" rid="B15">Koste (1978)</xref> and <xref ref-type="bibr" rid="B18">Koste and Shiel (1989)</xref>) depicts a foot consisting of a first element having numerous transverse folds indicating its high mobility, and two additional, relatively short pseudosegments; all but the terminal part may be indistinct in preserved specimens. We interpret the first element as being the anal segment. The foot is situated subterminally and can be retracted entirely into the lorica by which the anal segment becomes indiscernible; there are two separate toes. It is unlikely that the presence of short spines over the lateral antennae is diagnostic at the genus level.</p><p><xref ref-type="bibr" rid="B37">Western (1894)</xref> notes that the lorica of the species would consist of plates connected with a membranous lateral invagination. While the lateral parts of the trunk lorica may be concave, they do not appear distinctly less sclerotized as in, e.g., many species of <italic><tp:taxon-name>Lecane</tp:taxon-name></italic>.</p><!--PageBreak--></tp:treatment-sec><ref-list><ref id="B15"><mixed-citation xmlns:xlink="http://www.w3.org/1999/xlink" xlink:type="simple"><person-group><name name-style="western"><surname>Koste</surname><given-names>W</given-names></name></person-group> (<year>1978</year>) <article-title>Rotatoria. Die Rädertiere Mitteleuropas.</article-title><publisher-name>Borntraeger</publisher-name>, <publisher-loc>Berlin</publisher-loc>, <comment>2 vols</comment>, <lpage>673</lpage> pp., <comment>234 plates</comment>.</mixed-citation></ref><ref id="B18"><mixed-citation xmlns:xlink="http://www.w3.org/1999/xlink" xlink:type="simple"><person-group><name name-style="western"><surname>Koste</surname><given-names>W</given-names></name><name name-style="western"><surname>Shiel</surname><given-names>RJ</given-names></name></person-group> (<year>1989</year>) <article-title>Rotifera from Australian inland waters. III. Euchlanidae, Mytilinidae and Trichotriidae (Rotifera: Monogononta).</article-title><source>Transactions of the Royal Society of South Australia</source><volume>113</volume>: <fpage>85</fpage>-<lpage>114</lpage>.</mixed-citation></ref><ref id="B37"><mixed-citation xmlns:xlink="http://www.w3.org/1999/xlink" xlink:type="simple"><person-group><name name-style="western"><surname>Western</surname><given-names>G</given-names></name></person-group> (<year>1894</year>) <article-title>On <italic>Distyla spinifera</italic>.</article-title><source>Journal of the Quekett Microscopical Club</source> (ser. <volume-series>2</volume-series>) <volume>5</volume>: <fpage>427</fpage>–<lpage>428</lpage>.</mixed-citation></ref></ref-list></tp:taxon-treatment>
